# Supplementary material for: Digital Devices Use and Sleep in Adolescents: An Umbrella Review
Source: Int J Environ Res Public Health. 2025 Oct 2;22(10):1517. doi: 10.3390/ijerph22101517 (PMC12564284; doi:10.3390/ijerph22101517)
Supplement: Supplementary file 1 [file ijerph-22-01517-s001.zip]

Archive with 1 entries (1 files):
- ijerph-3757125-supplementary.pdf
